# Supplementary material for: Laser-Induced Intracellular Delivery: Exploiting Gold-Coated Spiky Polymeric Nanoparticles and Gold Nanorods under Near-Infrared Pulses for Single-Cell Nano-Photon-Poration
Source: Micromachines (Basel). 2024 Jan 23;15(2):168. doi: 10.3390/mi15020168 (PMC10890628; doi:10.3390/mi15020168)
Supplement: Supplementary file 1 [file micromachines-15-00168-s001.zip]

Archive with 1 entries (1 files):
- micromachines-2789147-supplementary.pdf
